# Supplementary material for: Demographic, temporal, and spatial analysis of human animal bite cases in Mymensingh District, Bangladesh
Source: PLoS Negl Trop Dis. 2025 Jun 9;19(6):e0012204. doi: 10.1371/journal.pntd.0012204 (PMC12173383; doi:10.1371/journal.pntd.0012204)
Supplement: S1 File — (RMD) [file pntd.0012204.s001.Rmd]

---
title: "Animal Bite cases Time Series"
author: "----"
date: "`r Sys.Date()`"
output:
  word_document: default
  html_document:
    df_print: paged
---

```{r setup, include=FALSE}
knitr::opts_chunk$set(echo = TRUE)
```

```{r}
#Setting working directory
setwd("")
```

```{r}
library(readr)
library(dplyr)
library(forecast)
library(lubridate)

# Loading data and standardizing dates to the first day of the month
rab <- read.csv("Rabies_16_24.csv", stringsAsFactors = FALSE) %>%
  mutate(
    Date = as.Date(Date, format = "%m/%d/%Y"),
    Date = floor_date(Date, "month")
  )

# Creating complete monthly sequence
complete_dates <- data.frame(
  Date = seq(ymd("2016-01-01"), ymd("2024-12-01"), by = "month")
)

# Merging data and filling missing months with NAs
rab_complete <- complete_dates %>%
  left_join(rab, by = "Date") %>%
  arrange(Date)

# Converting to time series
ts_data <- ts(rab_complete$Cases, start = c(2016, 1), frequency = 12)

# Interpolating missing values directly using na.interp
ts_interp <- forecast::na.interp(ts_data)

# Updating dataset with interpolated values
rab_complete$Cases <- as.numeric(ts_interp)

# Verifying 2020
rab_complete %>%
  filter(year(Date) == 2020) %>%
  print()

```

```{r}
library(ggplot2)
library(forecast)
library(lubridate)

# Creating time series object from complete data
rab_ts <- ts(rab_complete$Cases, 
             start = c(2016, 1), 
             frequency = 12)

# Seasonal-Trend decomposition using LOESS (STL)
rab_decomp <- stl(rab_ts, 
                  s.window = "periodic",  
                  robust = TRUE)          

# Creating customized decomposition plot
decomp_plot <- autoplot(rab_decomp) +
  labs(
       x = "Date",
       y = "Case Count") +
   scale_x_continuous(
    breaks = seq(2016, 2024, by = 1),  # Yearly breaks
    labels = function(x) format(as.Date(paste0(x, "-01-01")), "%Y"))+
  theme_minimal(base_size = 12) +
  theme(
    plot.title = element_text(face = "bold", hjust = 0.5, size = 14),
    plot.subtitle = element_text(hjust = 0.5, color = "gray40", size = 12),
    panel.spacing = unit(1.2, "lines"),
    axis.text = element_text(size = 11),
    axis.title = element_text(size = 12),
    strip.text = element_text(size = 12, face = "bold"),  # Combined properties
    axis.text.x = element_text(angle = 45, hjust = 1, margin = margin(t = 5)),
    axis.title.x = element_text(margin = margin(t = 10)),
    axis.title.y = element_text(margin = margin(r = 10))
  )

# Saving high-resolution output
ggsave("seasonal_decomposition_plot.tiff",
       plot = decomp_plot,
       device = "tiff",
       dpi = 600,
       width = 12,
       height = 8,  
       units = "in")

# Displaying plot
decomp_plot
```
